# Supplementary material for: Targeting eIF4A triggers an interferon response to synergize with chemotherapy and suppress triple-negative breast cancer
Source: J Clin Invest. 2023 Dec 15;133(24):e172503. doi: 10.1172/JCI172503 (PMC10721161; doi:10.1172/JCI172503)
Supplement: Supporting data values [file jci-133-172503-s027.xlsx]

## Sheet: 1B
F4/80								S100A8
2225L-LM2	2153L	2208L	T7	T12	2151R			2225L-LM2	2153L	2208L	T7	T12	2151R
6.7	6.1	9	12	48.6	26			0.49	3.19	3	1.15	0.9	1.6
11	6.9	10	15.8	40.5	29.1			0.45	2.4	2.84	0.87	0.47	0.87
9.2	6.6	7.1	14.5	45.5	25.6			0.43	2.2	3.24	0.9	0.46	0.95
7.8	5.4	11	15.7	43.8	18.9			0.53	2.9	2.3	2	1.03	0.96
6.4	7.1	10.1	12	46.6	24.1			0	3.1	3.3	0.4	1.29	0.46
7.5	7.2	9.6		31.2	21.8			0	2.1	3.5	1.1	1.9	0.47
3.9	11.8			23.3	20.5			0.4	1.9			1.23	1
5.1	10			48.8	22.9			0.37	1.9	11.46	4.1494	1.1	1
7.1	6.7			25.6	14.6			0.38	2.6	5.57	4.1322	1.1	0.63
6.9	8.4			26.2	20.7			0	2.2	7.03	4	0.66	0.51
7.3	7.5							0	8.6	6.42	5.3333
	10							0	7.32	6.78	4.5802
										6.08	3.1746
								0.0082	6.45	4.69	5.9701
								0.0077	4.3	4.2	3.4884
								0.004	6.28	6.37	5.6604
								0.0078	4.89	5.14	4.2017
								0.0163	8.3	5.96	4.1199
								0.0113	8.78	7.78	7.2961
								0.0136	6.7	6.58	4.8583
								0.007	4.55	4.07	4.6218
								0.0115	6.25	3.63	4.6948
								0.0159	8.44	3.15	3.5156
								0.0099	7.45	4.24	4.0179
								0.0095	14.5	4.48	4.1494
								0.0085	9.26	3.75	6.8627
								0.0081	4.76	4.69	6.0302
								0.0044	7.11	3.33	4.7847
								0.0043	4.69	5.16	5.5556
									6.8	6.19
									7.47	5.59
									7.88

## Sheet: 1D
2153L
	Vehicle (n=5)					Zotatifin (n=5)
0	156.6	158.994	94.221	132.962	73.008	94.08	130.977	137.216	175.338	73.008
2	323.456	310.005	202.612	181.675	216.302	116.058	195.201	249.444	185.13	84.7
4	862.47	1097.48	421.2	426.471	345.744	140.899	307.2	409.909	251.424	132.618
6	1334.03	1665.08	780.448	1080.64	622.913	380.926	566.636	646.869	481.95	317.52
8	1604.75	2709.5	1669.25	1850.89	1041.88	615.322	673.266	859.625	758.543	476.158
10	3212.55	3276.1	2604.04	3242.55	1864.88	1304.24	985.608	1267.5	1160.95	800.865
2225L-LM2
	Vehicle (n=6)						Zotatifin (n=6)
0	88.4835	128.774	151.552	68.9265	103.968	139.264	150.381	88.938	56.074	186.624	122.4	78.652
2	294.4	403.971	449.748	275.2	389.803	419.476	344.389	186.517	173.776	282.408	206.681	107.911
4	727.011	844.74	1027	718.801	856.326	825.246	510	264.654	267.696	259.92	216.763	87.48
6	1203.12	1646.14	1568	1409.26	1502.22	1540.78	853.013	557.032	520.704	477.144	281.25	152.1
9	2500.11	2691.29	2222.31	3520.42	3051.14	3639.68	1225.8	675.491	695.038	508.07	378.895	159.359
2208L
	Vehicle (n=5)					Zotatifin (n=5)
0	108.192	78.732	71.7925	44.376	163.35	85.833	84.7	52.272	180.918	66.25
2	248.832	93.288	110.412	60.75	349.272	127.008	150.381	42.025	203.35	48.668
5	326.4	204.723	218.05	109.33	473.984	159.79	233.438	78.416	271.472	53.6625
7	463.736	351.31	375.7	176.157	645.048	168.948	324.576	80.19	429.3	55.016
9	796.027	491.863	500.887	233.438	878.08	314.87	600.288	126.852	659.776	87.725
11	958.986	798.062	768.35	427.432	1238.33	322.404	647.514	139.264	641.144	123.668
13	1335.3	1010.23	1116	589.472	1766.1	488.2	670.68	239.704	760.438	123.668
15	1993.26	1214.79	1508.77	791.678	2240	721.412	898.098	379.456	1093.75	208.649
T7
	Vehicle (n=5)					Zotatifin (n=5)
0	43.4515	58.19	58.752	79.257	108.192	55.016	57.6	87.808	89.2375	69.5835
3	147.994	219.978	206.681	228.992	263.786	100.352	81.12	176.4	156.325	197.516
6	232.75	396.716	363.384	277.724	520.704	101.92	118.588	219.375	174.24	178.176
9	415.438	578.654	622.261	380.208	853.013	132.095	278.438	296.227	261.562	264.384
12	719.264	992.452	1158.95	745.42	1166.89	326.608	374.4	428.688	293.076	337.953
15	968.832	1542.32	1501.52	1204.22	1463.41	416.239	614.656	571.598	439.832	620.994
19	1507.42	2197.94	2262.65	1610.36	2878.53	639.376	789.568	815.87	788.039	930.236
T12
	Vehicle (n=5)					Zotatifin (n=5)
0	80.19	78.75	63.75	118.8	84.27	75	93.312	97.216	69.629	93.312
3	206.681	317.202	254.947	327.228	285.747	206.681	149.916	156.325	158.438	226.845
6	677.197	821.362	708.764	881.061	853.196	434.752	295.704	357.637	253.125	440.062
9	1004.67	1355.72	1280.2	1137.82	1301.3	942.21	778.206	650.475	528.22	909.44
12	1458.58	1656.83	1314.96	1513.73	2045.56	929.214	1096.85	1079.57	833.175	1428.05
2151R
	Vehicle (n=5)					Zotatifin (n=5)
0	81.12	127.8	101.92	227.85	90.944	132.962	99.144	116.614	130.235	89.376
3	409.963	224.45	295.856	511.056	305.344	218.05	252.35	287.086	410.504	171.396
6	547.679	682.354	600.862	902.351	778.188	591.658	580.608	611.104	758.912	475.154
9	975.875	1248.16	868.292	1154.09	1481.27	879.462	728.28	1166.95	871.2	787.176
12	1297.64	1979.5	1567.97	1290.12	1871.64	1292.83	631.774	1021.21	1171.46	1122.3

## Sheet: 1E
Vehicle	Zotatifin
40.66	26
34.5	33.3
42.5	34.7
43.4	22.2
34.6	30
42.12	35.8
44.3	36.2
45.2	25
41	34.4
45.4	25.9
38.85	28.3
46.8	35.8
44.9	27.1
35.7	37.3
49.3	31.3
30.5	36.5
45	32
41.1	37.1
37.4	35.6
40.3	30.4
42.85	31.9
45.1	32.6
36.1	28.8
34.4	42.5
40.7	30.6

## Sheet: 1F
	G1			S			G2/M
Vehicle	40.4	43.2	43.6	35.7	31.9	31.4	19.6	19.2	20.3
Zotatifin	60.3	65.5	64.8	18.9	14.9	15	17.5	16.8	16.9

## Sheet: 2B
	Vehicle			Zotatifin
Arg+ macrophage	3.5417	3.6227	2.8085	2.2513	1.5918	2.6896
Arg+ monocyte	1.1806	1.5095	1.0612	0.5216	0.43	0.924
Neutrophil	24.6271	29.8966	19.0467	11.7507	14.1707	15.9363
iNOS+ macrophage	7.5593	6.907	8.9013	14.185	10.0265	9.7063
Conventional DC	0.5216	0.494	0.6221	0.9609	1.2533	1.1618
CD4eff	8.33715	6.29403	7.86753	10.4786	10.4474	11.3896
γδ T cell	1.0616	1.8845	2.0767	3.5783	5.7085	9.1757

## Sheet: 2C
Vehicle	Zotatifin
8.6	4.4
7.32	3.49
6.45	3.77
4.3	4.2
6.28	2.35
4.89	2.54
8.3	2.4
8.78	3.07
6.7	3.33
4.55	5.3
6.25	3.76
8.44	4.12
7.45	3.7
14.5	4.05
9.26	3.87
4.76
7.11
4.69
6.8
7.47
7.88

## Sheet: 2D
Vehicle	Zotatifin
278.18	47.1
279.9	116.04
202	60.37
598.42	113.98

## Sheet: 2E
	Vehicle									Zotatifin
2153L	25.3	3.34	33.5	2.39	23.3					3.85	2.29	0.71	1.74	1.46
2225L-LM2	2.91	4.61	3.75	2.89	2.68	5.2	5.12	3.85	4.5	0.77	0.23	0.58	0.091	0.037	0.42	0.056
2208L	36.4	49.7	37	68.5	58.7					8.39	13.7	18.3	23.1	8.86
T7	28.8	30.5	22	40.7						22.2	12	18	22.7	25
T12	1.31	4.6	5.73	9.2	0.72					0.67	3.92	1.87	2.19	0.55

## Sheet: 2F
	Vehicle					Zotatifin
2153L	1.31735	0.306372	1.4851	0.843578	1.0476	0.918202	0.118816	0.246693	0.311545	0.733452
2225L-LM2	0.431375	1.31659	1.22944	1.24919	0.773402	0.117624	0.109361	0.165268
2208L	1.11868	0.853033	1.12533	0.864369	1.03859	0.1642	0.309261	0.183749	0.268519	0.19451
T7	0.493184	1.13549	0.845876	1.52546		0.073243	0.077483	0.065202	0.089324	0.095757
T12	0.896359	1.08521	0.917959	0.831557	1.26892	0.596997	0.82806	0.693314	0.52734	0.595803

## Sheet: 2J
	Vehicle					Zotatifin					ICB					Zotatifin+ICB
0	156.6	158.994	94.221	132.962	73.008	94.08	130.977	137.216	175.338	73.008	123.008	143.36	94.08	84.7	168.338	149.988	78.652	165.528	113.132	104.43
2	323.456	310.005	202.612	181.675	216.302	116.058	195.201	249.444	185.13	84.7	274.604	249.158	230.625	187.272	339.575	214.243	94.221	165.528	205.8	92.2625
4	862.47	1097.48	421.2	426.471	345.744	140.899	307.2	409.909	251.424	132.618	639.45	585	539.055	347.894	715.562	243.648	156.325	206.91	207.103	186.517
6	1334.03	1665.08	780.448	1080.64	622.913	380.926	566.636	646.869	481.95	317.52	1016.06	738.461	1017.55	606.744	1254.53	527.478	249.64	148.104	225.504	347.612
8	1604.75	2709.5	1669.25	1850.89	1041.88	615.322	673.266	859.625	758.543	476.158	2588.6	1338.56	1989.77	1283.85	1599.7	735.488	361.25	132.618	308.367	467.046
10	3212.55	3276.1	2604.04	3242.55	1864.88	1304.24	985.608	1267.5	1160.95	800.865	3374.51	2338.49	3154.38	2158.16	2894.06	848.318	455.455	111.012	311.647	552.96
12						2545.67	2081.25	2338.07	2275.42	1478.06						1754.2	810.7	117.212	469.752	1182.76
14																2656.9	1298	104.284	1089.29	2348.42
17																3808.8	1819.11	205.35	2449.53	3430.53

[truncated: 50 more sheets: 2K, 4B, 4C, 4I, 4J, 5A, 5B, 5C, 5D, 5E, 6C, 6D, 6E, 6F, 6G, 6H, 7G, 7I, 7J, S1A …]
